# Supplementary material for: A new species of leech of the genus Placobdella (Hirudinida, Glossiphoniidae) from the American alligator (Alligator mississippiensis) in Mississippi, USA
Source: Zookeys. 2017 Apr 10;(667):39–49. doi: 10.3897/zookeys.667.10680 (PMC5523385; doi:10.3897/zookeys.667.10680)
Supplement: XML Treatment for Placobdella siddalli [file zookeys.667.10680-treatment1.xml]

<!DOCTYPE tp:taxon-treatment
  PUBLIC "-//TaxonX//DTD Taxonomic Treatment Publishing DTD v0 20100105//EN" "tax-treatment-NSO.dtd">
<tp:taxon-treatment xmlns:tp="http://www.plazi.org/taxpub"><tp:treatment-meta><kwd-group><label>Taxon classification</label><kwd><named-content xmlns:xlink="http://www.w3.org/1999/xlink" content-type="kingdom">Animalia</named-content></kwd><kwd><named-content xmlns:xlink="http://www.w3.org/1999/xlink" content-type="order">Rhynchobdellida</named-content></kwd><kwd><named-content xmlns:xlink="http://www.w3.org/1999/xlink" content-type="family">Glossiphoniidae</named-content></kwd></kwd-group><mixed-citation publication-type="journal"><person-group><name><surname>Richardson</surname><given-names>Dennis J.</given-names></name><name><surname>Moser</surname><given-names>William E.</given-names></name><name><surname>Hammond</surname><given-names>Charlotte I.</given-names></name><name><surname>Lazo-Wasem</surname><given-names>Eric A.</given-names></name><name><surname>McAllister</surname><given-names>Chris T.</given-names></name><name><surname>Pulis</surname><given-names>Eric E.</given-names></name></person-group><article-title>A new species of leech of the genus <italic><tp:taxon-name><tp:taxon-name-part taxon-name-part-type="genus" reg="Placobdella">Placobdella</tp:taxon-name-part></tp:taxon-name></italic> (<tp:taxon-name><tp:taxon-name-part taxon-name-part-type="class">Hirudinida</tp:taxon-name-part></tp:taxon-name>, <tp:taxon-name><tp:taxon-name-part taxon-name-part-type="family">Glossiphoniidae</tp:taxon-name-part></tp:taxon-name>) from the American alligator (<italic><tp:taxon-name><tp:taxon-name-part taxon-name-part-type="genus" reg="Alligator">Alligator</tp:taxon-name-part> <tp:taxon-name-part taxon-name-part-type="species" reg="mississippiensis">mississippiensis</tp:taxon-name-part></tp:taxon-name></italic>) in Mississippi, USA</article-title><source>Zookeys</source><day>10</day><month>4</month><year>2017</year><volume>2017</volume><issue>667</issue><fpage>39</fpage><lpage>49</lpage><pub-id pub-id-type="doi">10.3897/zookeys.667.10680</pub-id></mixed-citation></tp:treatment-meta><tp:nomenclature><tp:taxon-name>
              <tp:taxon-name-part taxon-name-part-type="genus" reg="Placobdella">Placobdella</tp:taxon-name-part>
              <tp:taxon-name-part taxon-name-part-type="species" reg="siddalli">siddalli</tp:taxon-name-part>
              <object-id xmlns:xlink="http://www.w3.org/1999/xlink" content-type="zoobank" xlink:type="simple">http://zoobank.org/9170DAD3-1657-4000-BF99-474E6DCDCB91</object-id>
            </tp:taxon-name><tp:taxon-authority>Richardson &amp; Moser</tp:taxon-authority><tp:taxon-status xmlns:xlink="http://www.w3.org/1999/xlink" xlink:type="simple">sp. n.</tp:taxon-status><xref ref-type="fig" rid="F1">Figures 1</xref><xref ref-type="fig" rid="F2">, 2</xref><xref ref-type="fig" rid="F3">, 3</xref><xref ref-type="fig" rid="F5">; 5</xref><xref ref-type="fig" rid="F6">, 6</xref></tp:nomenclature><tp:treatment-sec sec-type="material" id="SECID0EQEAE"><title>Material examined.</title><p>Holotype (<named-content xmlns:xlink="http://www.w3.org/1999/xlink" content-type="dwc:institutional_code" xlink:type="simple">YPM</named-content> 083857) Davis Eddy, a cypress swam constituting an oxbow lake of the Pascagoula River in the Pascagoula River Wildlife Management Area, George County, Mississippi (<named-content xmlns:xlink="http://www.w3.org/1999/xlink" content-type="dwc:verbatimCoordinates" xlink:type="simple"><named-content content-type="geo-json" specific-use="{&#34;type&#34;:&#34;Point&#34;,&#34;coordinates&#34;:[-88.743056,30.903056]}" id="NCID0E5EAE" xlink:type="simple">30°54'11"N, 088°44'35"W</named-content></named-content>).</p><p>Paratypes (<named-content xmlns:xlink="http://www.w3.org/1999/xlink" content-type="dwc:institutional_code" xlink:type="simple">YPM</named-content> 083875-083876, <named-content xmlns:xlink="http://www.w3.org/1999/xlink" content-type="dwc:institutional_code" xlink:type="simple">YPM</named-content> 090164-090165; <named-content xmlns:xlink="http://www.w3.org/1999/xlink" content-type="dwc:institutional_code" xlink:type="simple">USNM</named-content> 1422202-1422203) Davis Eddy, a cypress swam constituting an oxbow lake of the Pascagoula River in the Pascagoula River Wildlife Management Area, George County, Mississippi (<named-content xmlns:xlink="http://www.w3.org/1999/xlink" content-type="dwc:verbatimCoordinates" xlink:type="simple"><named-content content-type="geo-json" specific-use="{&#34;type&#34;:&#34;Point&#34;,&#34;coordinates&#34;:[-88.743056,30.903056]}" id="NCID0EXFAE" xlink:type="simple">30°54'11"N, 088°44'35"W</named-content></named-content>).</p><!--PageBreak--></tp:treatment-sec><tp:treatment-sec sec-type="description" id="SECID0E4FAE"><title>Morphological description.</title><p>
              <italic>External morphology</italic>: (Fig. <xref ref-type="fig" rid="F1">1</xref>) Body elliptoid; length of preserved specimens 9.0–11.1 (9.8) mm, width at widest point (in center of body) 3.6–5.0 (4.5) mm. Dorsum base color beige with olive-green pigment spots. Dorsal papillae arranged in five rows (dorsomedial, two paramedial and two paralateral rows of unpigmented, stellate papillae) with repeating patterns of papillae size as follows: dorsomedial papillus of neural annulus large; paramedial papillae of neural annulus small; paralateral papillae of neural annulus large. Dorsomedial papillus of annulus posterior to neural annulus small; paramedial papillae of annulus posterior to neural annulus large; paralaterial papillae of annulus posterior to neural annulus small. Dorsomedial papillus of annulus anterior to neural annulus greatly reduced (sensillus); paramedial and paralateral papillae lacking on annulus anterior to neural annulus. Lateral papillae much less organized, not in distinct rows. Lateral region with alternating unpigmented and modestly pigmented sections (being characterized by small chromatophores). Anal opening located in furrow, one anteriad annulus from the caudal sucker. Beginning adjacent to the anus and commencing anteriad are two rows of <!--PageBreak-->three papillae, followed by two pairs of prominent paramedial papillae. Two pair of near-coalesced eyespots, typical of the genus <italic><tp:taxon-name><tp:taxon-name-part taxon-name-part-type="genus" reg="Placobdella">Placobdella</tp:taxon-name-part></tp:taxon-name></italic>, within lateral unpigmented mask that extends posteriad into interrupted dorsal-medial pigment line that extends posteriorly to anus. Most pronounced pigmentation of dorsal-medial pigment line from genital region to anterior pair of prominent paramedial papillae. Caudal sucker orbicular, diameter 2.0–2.2 (2.1) mm; 18.64–22.9 (21.1) % of the length leech; dorsal surface with approximately three rows of papillae, the anterior-most of which is most prominent. Ventral surface of the whole body with scattered chromatophores, most concentrated in genital region and without stripes.</p><p>
              <italic>Internal morphology</italic>: (Figs <xref ref-type="fig" rid="F2">2</xref> and <xref ref-type="fig" rid="F3">3</xref>) Proboscis pore on rim/lip of anterior sucker. Blunt-tipped muscular proboscis nearly uniformly cylindrical, only very modest enlargement at base. Two pair of discrete salivary glands. Anterior pair very narrowly doliform to oblong and slightly enlarged anteriad; ductal medially inserted into narrowly elliotoid posterior salivary glands; ductal of anterior salivary gland anastomoses with ductual of posterior salivary gland half-way between the posterior salivary gland and proboscis forming common duct. Esophagus extends from the base of the proboscis with one pair sac-like mycetomes. Seven pairs of diverticulated crop ceca, last pair extending posteriorly and diverticulated into four sections. Four pairs of intestinal ceca.</p><!--PageBreak--><p>
              <italic>Reproductive system</italic>: Male and female gonopores in furrows and separated by two annuli. Six pair of testisacs.</p></tp:treatment-sec><tp:treatment-sec sec-type="Taxonomic summary" id="SECID0EDHAE"><title>Taxonomic summary.</title><p>Type host. American <tp:taxon-name><tp:taxon-name-part taxon-name-part-type="genus" reg="Alligator">Alligator</tp:taxon-name-part></tp:taxon-name>, <italic><tp:taxon-name><tp:taxon-name-part taxon-name-part-type="genus" reg="Alligator">Alligator</tp:taxon-name-part> <tp:taxon-name-part taxon-name-part-type="species" reg="mississippiensis">mississippiensis</tp:taxon-name-part></tp:taxon-name></italic> (Daudin, 1802) Cuvier, 1807</p></tp:treatment-sec><tp:treatment-sec sec-type="type locality" id="SECID0E1HAE"><title>Type locality.</title><p>Davis Eddy, a cypress swamp constituting an oxbow lake of the Pascagoula River in the Pascagoula River Wildlife Management Area, George County, Mississippi (<named-content xmlns:xlink="http://www.w3.org/1999/xlink" content-type="dwc:verbatimCoordinates" xlink:type="simple"><named-content content-type="geo-json" specific-use="{&#34;type&#34;:&#34;Point&#34;,&#34;coordinates&#34;:[-88.743056,30.903056]}" id="NCID0EDIAE" xlink:type="simple">30°54'11"N, 088°44'35"W</named-content></named-content>).</p></tp:treatment-sec><tp:treatment-sec sec-type="type material" id="SECID0EIIAE"><title>Type material.</title><p>
              <named-content xmlns:xlink="http://www.w3.org/1999/xlink" content-type="dwc:institutional_code" xlink:type="simple">YPM</named-content> 083857 (Holotype), <named-content xmlns:xlink="http://www.w3.org/1999/xlink" content-type="dwc:institutional_code" xlink:type="simple">YPM</named-content> 083875-083876, <named-content xmlns:xlink="http://www.w3.org/1999/xlink" content-type="dwc:institutional_code" xlink:type="simple">YPM</named-content> 090164-090165 (Paratypes), <named-content xmlns:xlink="http://www.w3.org/1999/xlink" content-type="dwc:institutional_code" xlink:type="simple">USNM</named-content> 1422202-1422203 (Paratypes).</p></tp:treatment-sec><tp:treatment-sec sec-type="etymology" id="SECID0ECJAE"><title>Etymology.</title><p>The specific epithet <italic><tp:taxon-name><tp:taxon-name-part taxon-name-part-type="species" reg="siddalli">siddalli</tp:taxon-name-part></tp:taxon-name></italic> is in honor of Dr. Mark Siddall in recognition of the profound advancements that he has contributed to our understanding of glossiphoniid leeches, particularly in regard to the taxonomic importance of preanal papillae.</p></tp:treatment-sec><tp:treatment-sec sec-type="description" id="SECID0ESJAE"><title>Molecular description.</title><p>Molecular characterization is based on sequence of 626 nucleotides of the mitochondrial Cytochrome c oxidase subunit I (GenBank <ext-link xmlns:xlink="http://www.w3.org/1999/xlink" ext-link-type="gen" xlink:href="KY780962" xlink:type="simple">KY780962</ext-link>). Molecular comparison of 626 nucleotides of CO-I revealed 100% identify between two specimens of <italic><tp:taxon-name><tp:taxon-name-part taxon-name-part-type="genus" reg="Placobdella">Placobdella</tp:taxon-name-part> <tp:taxon-name-part taxon-name-part-type="species" reg="siddalli">siddalli</tp:taxon-name-part></tp:taxon-name></italic> Richardson &amp; Moser collected from the same host in Davis Eddy, George County, Mississippi (type locality; <named-content xmlns:xlink="http://www.w3.org/1999/xlink" content-type="dwc:institutional_code" xlink:type="simple">YPM</named-content> 083876, GenBank <ext-link xmlns:xlink="http://www.w3.org/1999/xlink" ext-link-type="gen" xlink:href="KY780962" xlink:type="simple">KY780962</ext-link> and an interspecific difference of 14.0% to 15.7% (88 to 98 nucleotides) between <italic><tp:taxon-name><tp:taxon-name-part taxon-name-part-type="genus" reg="Placobdella">P.</tp:taxon-name-part> <tp:taxon-name-part taxon-name-part-type="species" reg="siddalli">siddalli</tp:taxon-name-part></tp:taxon-name></italic> Richardson &amp; Moser and four specimens of <italic><tp:taxon-name><tp:taxon-name-part taxon-name-part-type="genus" reg="Placobdella">P.</tp:taxon-name-part> <tp:taxon-name-part taxon-name-part-type="species" reg="multilineata">multilineata</tp:taxon-name-part></tp:taxon-name></italic> from Louisiana, Mississippi, and Oklahoma. Additional intraspecific differences of 15.9% to 16.7% (99 to 105 nucleotides) were found between <italic><tp:taxon-name><tp:taxon-name-part taxon-name-part-type="genus" reg="Placobdella">P.</tp:taxon-name-part> <tp:taxon-name-part taxon-name-part-type="species" reg="siddalli">siddalli</tp:taxon-name-part></tp:taxon-name></italic> Richardson &amp; Moser and four specimens of <italic><tp:taxon-name><tp:taxon-name-part taxon-name-part-type="genus" reg="Placobdella">P.</tp:taxon-name-part> <tp:taxon-name-part taxon-name-part-type="species" reg="rugosa">rugosa</tp:taxon-name-part></tp:taxon-name></italic> collected from the type locality (North Dakota; GenBank <ext-link xmlns:xlink="http://www.w3.org/1999/xlink" ext-link-type="gen" xlink:href="JX412986" xlink:type="simple">JX412986</ext-link>-<ext-link xmlns:xlink="http://www.w3.org/1999/xlink" ext-link-type="gen" xlink:href="JX412990" xlink:type="simple">JX412990</ext-link>); difference of 18.0% (113 nucleotides) between <italic><tp:taxon-name><tp:taxon-name-part taxon-name-part-type="genus" reg="Placobdella">P.</tp:taxon-name-part> <tp:taxon-name-part taxon-name-part-type="species" reg="siddalli">siddalli</tp:taxon-name-part></tp:taxon-name></italic> Richardson &amp; Moser and three specimens of <italic><tp:taxon-name><tp:taxon-name-part taxon-name-part-type="genus" reg="Placobdella">P.</tp:taxon-name-part> <tp:taxon-name-part taxon-name-part-type="species" reg="ali">ali</tp:taxon-name-part></tp:taxon-name></italic> from the type locality (New York) and Connecticut (GenBank <ext-link xmlns:xlink="http://www.w3.org/1999/xlink" ext-link-type="gen" xlink:href="HM347040" xlink:type="simple">HM347040</ext-link>–<ext-link xmlns:xlink="http://www.w3.org/1999/xlink" ext-link-type="gen" xlink:href="HM347042" xlink:type="simple">HM347042</ext-link>); <!--PageBreak-->differences of 16.9% to 17.3% (106 to 109 nucleotides) between <italic><tp:taxon-name><tp:taxon-name-part taxon-name-part-type="genus" reg="Placobdella">P.</tp:taxon-name-part> <tp:taxon-name-part taxon-name-part-type="species" reg="siddalli">siddalli</tp:taxon-name-part></tp:taxon-name></italic> Richardson &amp; Moser and five specimens of <italic><tp:taxon-name><tp:taxon-name-part taxon-name-part-type="genus" reg="Placobdella">P.</tp:taxon-name-part> <tp:taxon-name-part taxon-name-part-type="species" reg="papillifera">papillifera</tp:taxon-name-part></tp:taxon-name></italic> (GenBank <ext-link xmlns:xlink="http://www.w3.org/1999/xlink" ext-link-type="gen" xlink:href="KC505241" xlink:type="simple">KC505241</ext-link>–<ext-link xmlns:xlink="http://www.w3.org/1999/xlink" ext-link-type="gen" xlink:href="KC505245" xlink:type="simple">KC505245</ext-link>) from its type locality (West River, New Haven, New Haven County, Connecticut); differences of 15.0% to 15.3% (94 to 96 nucleotides) between <italic><tp:taxon-name><tp:taxon-name-part taxon-name-part-type="genus" reg="Placobdella">P.</tp:taxon-name-part> <tp:taxon-name-part taxon-name-part-type="species" reg="siddalli">siddalli</tp:taxon-name-part></tp:taxon-name></italic> Richardson &amp; Moser and five specimens of <italic><tp:taxon-name><tp:taxon-name-part taxon-name-part-type="genus" reg="Placobdella">P.</tp:taxon-name-part> <tp:taxon-name-part taxon-name-part-type="species" reg="ornata">ornata</tp:taxon-name-part></tp:taxon-name></italic> (GenBank <ext-link xmlns:xlink="http://www.w3.org/1999/xlink" ext-link-type="gen" xlink:href="JQ812128" xlink:type="simple">JQ812128</ext-link>–<ext-link xmlns:xlink="http://www.w3.org/1999/xlink" ext-link-type="gen" xlink:href="JQ812132" xlink:type="simple">JQ812132</ext-link>) collected from the type locality (West River, New Haven County, Connecticut); and differences of 14.7% and 14.8% (92 to 93 nucleotides) between <italic><tp:taxon-name><tp:taxon-name-part taxon-name-part-type="genus" reg="Placobdella">P.</tp:taxon-name-part> <tp:taxon-name-part taxon-name-part-type="species" reg="siddalli">siddalli</tp:taxon-name-part></tp:taxon-name></italic> Richardson &amp; Moser and five specimens of <italic><tp:taxon-name><tp:taxon-name-part taxon-name-part-type="genus" reg="Placobdella">P.</tp:taxon-name-part> <tp:taxon-name-part taxon-name-part-type="species" reg="parasitica">parasitica</tp:taxon-name-part></tp:taxon-name></italic> collected from the type locality (Minnesota; GenBank <ext-link xmlns:xlink="http://www.w3.org/1999/xlink" ext-link-type="gen" xlink:href="KF058895" xlink:type="simple">KF058895</ext-link>–<ext-link xmlns:xlink="http://www.w3.org/1999/xlink" ext-link-type="gen" xlink:href="KF058899" xlink:type="simple">KF058899</ext-link>).</p><fig id="F1" position="float" orientation="portrait"><label>Figure 1.</label><caption><p>Holotype specimen of <italic><tp:taxon-name><tp:taxon-name-part taxon-name-part-type="genus" reg="Placobdella">Placobdella</tp:taxon-name-part> <tp:taxon-name-part taxon-name-part-type="species" reg="siddalli">siddalli</tp:taxon-name-part></tp:taxon-name></italic> Richardson &amp; Moser, <named-content xmlns:xlink="http://www.w3.org/1999/xlink" content-type="dwc:institutional_code" xlink:type="simple">YPM</named-content> 083857 <bold>A</bold> Dorsal surface <bold>B</bold> Ventral surface. Scale bar: 2 mm.</p></caption><graphic xmlns:xlink="http://www.w3.org/1999/xlink" xlink:href="zookeys-667-039-g001.jpg" position="float" orientation="portrait" xlink:type="simple" id="oo_130877.jpg"/></fig><fig id="F2" position="float" orientation="portrait"><label>Figure 2.</label><caption><p>Internal anatomy of <italic><tp:taxon-name><tp:taxon-name-part taxon-name-part-type="genus" reg="Placobdella">Placobdella</tp:taxon-name-part> <tp:taxon-name-part taxon-name-part-type="species" reg="siddalli">siddalli</tp:taxon-name-part></tp:taxon-name></italic> Richardson &amp; Moser, <named-content xmlns:xlink="http://www.w3.org/1999/xlink" content-type="dwc:institutional_code" xlink:type="simple">YPM</named-content> 083875. Dorsal view, anterior salivary gland (<bold>A</bold>), posterior salivary gland (<bold>P</bold>), proboscis (<bold>Pr</bold>). Scale bar: 1 mm.</p></caption><graphic xmlns:xlink="http://www.w3.org/1999/xlink" xlink:href="zookeys-667-039-g002.jpg" position="float" orientation="portrait" xlink:type="simple" id="oo_130878.jpg"/></fig><fig id="F3" position="float" orientation="portrait"><label>Figure 3.</label><caption><p>Paratype specimen of <italic><tp:taxon-name><tp:taxon-name-part taxon-name-part-type="genus" reg="Placobdella">Placobdella</tp:taxon-name-part> <tp:taxon-name-part taxon-name-part-type="species" reg="siddalli">siddalli</tp:taxon-name-part></tp:taxon-name></italic> Richardson &amp; Moser, <named-content xmlns:xlink="http://www.w3.org/1999/xlink" content-type="dwc:institutional_code" xlink:type="simple">YPM</named-content> 083876 mounted in Canada balsam, crop ceca (<bold>CC</bold>), anterior salivary gland (<bold>A</bold>), posterior salivary gland (<bold>P</bold>), proboscis (<bold>Pr</bold>). Scale bar: 2 mm.</p></caption><graphic xmlns:xlink="http://www.w3.org/1999/xlink" xlink:href="zookeys-667-039-g003.jpg" position="float" orientation="portrait" xlink:type="simple" id="oo_130879.jpg"/></fig><fig id="F4" position="float" orientation="portrait"><label>Figure 4.</label><caption><p>Dorsal surface, anal region. Medial row of small but distinct papillae (indicated by arrows) lying between the anus and commencement of prominent paramedial papillae, on <bold>A</bold> <italic><tp:taxon-name><tp:taxon-name-part taxon-name-part-type="genus" reg="Placobdella">Placobdella</tp:taxon-name-part> <tp:taxon-name-part taxon-name-part-type="species" reg="rugosa">rugosa</tp:taxon-name-part></tp:taxon-name></italic> (<named-content xmlns:xlink="http://www.w3.org/1999/xlink" content-type="dwc:institutional_code" xlink:type="simple">YPM</named-content> 083787) <bold>B</bold> <italic><tp:taxon-name><tp:taxon-name-part taxon-name-part-type="genus" reg="Placobdella">Placobdella</tp:taxon-name-part> <tp:taxon-name-part taxon-name-part-type="species" reg="ornata">ornata</tp:taxon-name-part></tp:taxon-name></italic>, syntype (<named-content xmlns:xlink="http://www.w3.org/1999/xlink" content-type="dwc:institutional_code" xlink:type="simple">YPM</named-content> 000256) <bold>C</bold> <italic><tp:taxon-name><tp:taxon-name-part taxon-name-part-type="genus" reg="Placobdella">Placobdella</tp:taxon-name-part> <tp:taxon-name-part taxon-name-part-type="species" reg="ali">ali</tp:taxon-name-part></tp:taxon-name></italic> (<named-content xmlns:xlink="http://www.w3.org/1999/xlink" content-type="dwc:institutional_code" xlink:type="simple">YPM</named-content> 058254) <bold>D</bold> <italic><tp:taxon-name><tp:taxon-name-part taxon-name-part-type="genus" reg="Placobdella">Placobdella</tp:taxon-name-part> <tp:taxon-name-part taxon-name-part-type="species" reg="multilineata">multilineata</tp:taxon-name-part></tp:taxon-name></italic> (<named-content xmlns:xlink="http://www.w3.org/1999/xlink" content-type="dwc:institutional_code" xlink:type="simple">YPM</named-content> 083782). Scale bars: 3 mm (<bold>A</bold>), 1 mm (<bold>B</bold>), 4 mm (<bold>C</bold>), 2 mm (<bold>D</bold>).</p></caption><graphic xmlns:xlink="http://www.w3.org/1999/xlink" xlink:href="zookeys-667-039-g004.jpg" position="float" orientation="portrait" xlink:type="simple" id="oo_130880.jpg"/></fig><fig id="F5" position="float" orientation="portrait"><label>Figure 5.</label><caption><p>Dorsal surface, anal region, (note lack of papillae between anus and commencement of prominent paramedial papillae) of <bold>A</bold> <italic><tp:taxon-name><tp:taxon-name-part taxon-name-part-type="genus" reg="Placobdella">Placobdella</tp:taxon-name-part> <tp:taxon-name-part taxon-name-part-type="species" reg="papillifera">papillifera</tp:taxon-name-part></tp:taxon-name></italic> (<named-content xmlns:xlink="http://www.w3.org/1999/xlink" content-type="dwc:institutional_code" xlink:type="simple">YPM</named-content> 083792) <bold>B</bold> <italic><tp:taxon-name><tp:taxon-name-part taxon-name-part-type="genus" reg="Placobdella">Placobdella</tp:taxon-name-part> <tp:taxon-name-part taxon-name-part-type="species" reg="siddalli">siddalli</tp:taxon-name-part></tp:taxon-name></italic> Richardson &amp; Moser (<named-content xmlns:xlink="http://www.w3.org/1999/xlink" content-type="dwc:institutional_code" xlink:type="simple">YPM</named-content> 083857). Scale bars: 1 mm.</p></caption><graphic xmlns:xlink="http://www.w3.org/1999/xlink" xlink:href="zookeys-667-039-g005.jpg" position="float" orientation="portrait" xlink:type="simple" id="oo_130881.jpg"/></fig><fig id="F6" position="float" orientation="portrait"><label>Figure 6.</label><caption><p>Ventral surface of various species of <italic><tp:taxon-name><tp:taxon-name-part taxon-name-part-type="genus" reg="Placobdella">Placobdella</tp:taxon-name-part></tp:taxon-name></italic>. Note the diameter of the caudal sucker relative to body length and width of individuals. <bold>A</bold> <italic><tp:taxon-name><tp:taxon-name-part taxon-name-part-type="genus" reg="Placobdella">Placobdella</tp:taxon-name-part> <tp:taxon-name-part taxon-name-part-type="species" reg="ali">ali</tp:taxon-name-part></tp:taxon-name></italic> (<named-content xmlns:xlink="http://www.w3.org/1999/xlink" content-type="dwc:institutional_code" xlink:type="simple">YPM</named-content> 058279) <bold>B</bold> <italic><tp:taxon-name><tp:taxon-name-part taxon-name-part-type="genus" reg="Placobdella">Placobdella</tp:taxon-name-part> <tp:taxon-name-part taxon-name-part-type="species" reg="ornata">ornata</tp:taxon-name-part></tp:taxon-name></italic> (<named-content xmlns:xlink="http://www.w3.org/1999/xlink" content-type="dwc:institutional_code" xlink:type="simple">YPM</named-content> 083847) <bold>C</bold> <italic><tp:taxon-name><tp:taxon-name-part taxon-name-part-type="genus" reg="Placobdella">Placobdella</tp:taxon-name-part> <tp:taxon-name-part taxon-name-part-type="species" reg="siddalli">siddalli</tp:taxon-name-part></tp:taxon-name></italic> Richardson &amp; Moser (<named-content xmlns:xlink="http://www.w3.org/1999/xlink" content-type="dwc:institutional_code" xlink:type="simple">YPM</named-content> 083857) <bold>D</bold> <italic><tp:taxon-name><tp:taxon-name-part taxon-name-part-type="genus" reg="Placobdella">Placobdella</tp:taxon-name-part> <tp:taxon-name-part taxon-name-part-type="species" reg="multilineata">multilineata</tp:taxon-name-part></tp:taxon-name></italic> (<named-content xmlns:xlink="http://www.w3.org/1999/xlink" content-type="dwc:institutional_code" xlink:type="simple">YPM</named-content> 083850) <bold>E</bold> <italic><tp:taxon-name><tp:taxon-name-part taxon-name-part-type="genus" reg="Placobdella">Placobdella</tp:taxon-name-part> <tp:taxon-name-part taxon-name-part-type="species" reg="papillifera">papillifera</tp:taxon-name-part></tp:taxon-name></italic> (<named-content xmlns:xlink="http://www.w3.org/1999/xlink" content-type="dwc:institutional_code" xlink:type="simple">YPM</named-content> 083856) <bold>F</bold> <italic><tp:taxon-name><tp:taxon-name-part taxon-name-part-type="genus" reg="Placobdella">Placobdella</tp:taxon-name-part> <tp:taxon-name-part taxon-name-part-type="species" reg="parasitica">parasitica</tp:taxon-name-part></tp:taxon-name></italic> (<named-content xmlns:xlink="http://www.w3.org/1999/xlink" content-type="dwc:institutional_code" xlink:type="simple">YPM</named-content> 059092) <bold>G</bold> <italic><tp:taxon-name><tp:taxon-name-part taxon-name-part-type="genus" reg="Placobdella">Placobdella</tp:taxon-name-part> <tp:taxon-name-part taxon-name-part-type="species" reg="rugosa">rugosa</tp:taxon-name-part></tp:taxon-name></italic> (<named-content xmlns:xlink="http://www.w3.org/1999/xlink" content-type="dwc:institutional_code" xlink:type="simple">YPM</named-content> 056680). Scale bars: 10 mm (<bold>A, F</bold>), 2 mm (<bold>B</bold>), 3 mm (<bold>C</bold>), 5 mm (<bold>D, G</bold>), 1 mm (<bold>E</bold>).</p></caption><graphic xmlns:xlink="http://www.w3.org/1999/xlink" xlink:href="zookeys-667-039-g006.jpg" position="float" orientation="portrait" xlink:type="simple" id="oo_130882.jpg"/></fig></tp:treatment-sec></tp:taxon-treatment>
